# Supplementary material for: Effects of highland environments on clonal diversity in aquatic plants: An interspecific comparison study on the Qinghai-Tibetan Plateau
Source: Front Plant Sci. 2022 Oct 20;13:1040282. doi: 10.3389/fpls.2022.1040282 (PMC9632175; doi:10.3389/fpls.2022.1040282)
Supplement: Supplementary file 1 [file DataSheet_1.xlsx]

## Sheet: Sheet1
Supplementary Material
Supplementary Data 1 Microsatellite data of Stuckenia filiformis.
Sample	Locus-1		Locus-2		Locus-3		Locus-4		Locus-5		Locus-6		Locus-7
MY01	164	164	230	230	163	163	218	220	141	141	211	220	184	184
MY02	164	164	230	230	163	163	216	220	141	141	211	220	184	184
MY03	164	164	230	230	163	163	218	220	141	141	211	220	184	184
MY04	164	164	230	230	163	163	218	220	141	141	211	220	184	184
MY05	164	164	230	230	163	163	218	220	141	141	211	219	184	184
MY06	164	164	230	230	163	166	218	220	141	148	211	217	184	184
MY07	164	164	230	230	163	166	216	218	129	141	211	211	184	184
MY08	164	164	230	230	163	163	218	220	141	141	211	220	184	184
MY09	164	164	230	230	163	166	216	216	141	143	211	211	184	184
DLH01	164	164	230	230	166	166	213	221	141	141	219	219	184	184
DLH02	163	163	216	216	165	165	214	223	141	141	218	218	184	184
DLH03	164	164	230	230	165	165	221	223	141	141	211	219	184	184
DLH04	164	164	230	230	166	167	218	220	143	148	219	219	184	184
DLH05	164	164	230	230	166	167	218	220	143	148	219	219	184	184
DLH06	164	164	230	230	167	170	217	219	141	141	214	218	184	184
DLH07	163	163	230	230	166	167	218	220	156	158	219	219	184	184
DLH08	164	164	230	230	166	166	220	220	143	148	211	215	182	184
DLH09	163	163	216	230	165	169	218	222	156	158	211	211	184	184
DLH10	164	164	216	230	166	169	220	222	148	156	219	219	184	184
DLH11	164	164	230	230	166	167	218	220	141	143	219	219	184	184
DLH12	164	164	230	230	166	169	220	222	141	143	219	219	184	184
DLH13	163	163	230	250	166	166	220	222	141	143	218	218	184	184
DLH14	164	164	230	230	167	171	218	220	141	143	215	219	184	184
DLH15	164	164	230	230	166	167	220	222	141	143	211	215	184	184
DLH16	164	164	216	230	166	167	218	220	143	148	219	219	184	184
DLH17	163	163	230	250	166	166	220	222	141	143	218	218	184	184
DLH18	164	164	230	230	166	169	220	222	143	158	219	219	184	184
DLH19	164	164	230	230	166	167	218	220	156	158	219	219	184	184
ZMH01	164	164	230	230	162	165	223	227	141	145	218	218	184	184
ZMH02	164	164	230	230	162	165	223	227	141	145	218	218	184	184
ZMH03	164	164	230	230	165	165	223	223	129	141	211	218	184	184
ZMH04	164	164	230	230	163	166	222	227	156	158	218	218	184	184
ZMH05	164	164	230	230	163	166	222	227	148	156	218	218	184	184
ZMH06	164	164	230	230	163	166	222	227	156	158	218	218	184	184
ZMH07	164	164	230	230	163	166	222	227	156	158	218	218	184	184
ZMH08	164	164	230	230	163	166	222	227	156	158	218	218	184	184
ZMH09	164	164	230	230	163	166	222	227	141	143	218	218	184	184
ZMH10	164	164	230	230	163	166	222	227	156	158	218	218	184	184
ZMH11	164	164	230	230	163	166	222	227	156	158	218	218	184	184
ZMH12	164	164	230	230	163	166	222	227	156	158	218	218	184	184
ZMH13	164	164	230	230	163	166	222	227	156	158	218	218	184	184
ZMH14	164	164	230	230	167	167	220	222	156	158	211	219	184	184
ZMH15	164	164	230	230	166	167	222	222	143	143	218	218	184	184
ZMH16	164	164	230	230	167	167	220	222	143	145	211	219	184	184
ZMH17	164	164	230	230	163	166	222	227	143	148	218	218	184	184
ZMH18	164	164	230	230	163	166	222	227	141	143	218	218	184	184
NQ01	164	164	230	230	165	167	221	221	148	148	218	218	184	184
NQ02	163	163	230	230	165	165	221	221	129	148	215	219	184	184
NQ03	164	164	230	230	165	165	221	221	143	143	219	219	184	184
NQ04	164	164	230	230	166	166	220	220	143	143	219	219	184	184
NQ05	163	163	230	230	166	166	220	236	162	162	215	218	184	184
NQ06	163	163	230	230	166	167	216	220	141	143	219	219	184	184
NQ07	163	163	228	228	167	167	220	220	141	141	217	217	184	184
NQ08	164	164	228	230	166	166	220	220	141	141	217	218	184	184
NQ09	163	163	0	0	162	162	233	233	141	141	218	218	184	213
NQ10	163	163	230	230	166	166	216	218	143	148	219	219	184	184
NQ11	164	164	228	230	166	166	221	221	143	148	217	218	184	184
NQ12	163	163	230	230	166	166	221	223	143	148	218	218	184	184
NQ13	163	163	229	229	162	162	233	233	143	156	218	218	184	213
NQ14	163	163	230	230	166	167	221	229	143	148	215	215	184	184
NQ15	164	164	230	230	166	166	220	220	143	148	218	218	184	184
NQ16	163	163	230	230	166	167	220	220	143	148	217	219	184	184
NQ17	163	163	230	230	166	167	233	233	141	141	215	215	184	184
CD01	164	164	230	230	165	165	217	221	143	148	215	217	184	184
CD02	164	164	230	230	165	165	221	221	148	148	211	218	184	184
CD03	164	164	230	230	165	165	217	217	143	143	218	218	184	184
CD04	163	163	230	230	166	166	216	220	143	148	218	218	184	184
CD05	163	163	230	230	166	166	221	221	148	148	211	218	184	184
CD06	163	163	230	230	166	166	216	216	143	148	211	217	184	184
CD07	163	163	230	230	166	166	216	216	143	148	217	217	184	184
CD08	164	164	230	230	166	166	220	220	141	148	215	217	184	184
CD09	164	164	230	230	166	166	216	220	143	143	217	218	184	184
CD10	163	163	230	230	166	166	216	220	141	148	217	218	184	184
CD11	164	164	230	230	166	166	216	219	148	148	217	218	184	184
CD12	163	163	230	230	166	166	218	220	141	143	217	217	184	184
CD13	163	163	230	230	166	166	248	248	141	145	217	217	184	184
CD14	163	163	230	230	166	166	248	248	141	145	217	217	184	184
CD15	164	164	230	230	166	166	216	220	143	148	215	218	184	184
CD16	164	164	230	230	166	166	216	218	145	148	215	218	184	184
CD17	163	163	230	230	166	166	216	219	143	148	215	218	184	184
GD01	163	163	230	230	165	170	217	221	148	148	218	218	184	184
GD02	163	163	230	230	165	165	217	217	143	143	218	218	184	184
GD03	163	163	230	230	165	165	223	233	143	143	218	218	184	184
GD04	163	163	230	230	166	166	216	216	143	143	218	218	184	184
GD05	163	163	230	230	166	166	216	220	129	143	218	218	184	184
GD06	163	163	230	230	166	166	216	216	143	148	218	218	184	184
GD07	163	163	230	230	166	166	216	220	141	141	217	217	184	184
GD08	163	163	230	230	166	166	216	216	145	148	217	219	184	184
GD09	163	163	230	230	166	166	217	217	156	158	219	219	184	184
GD10	163	163	230	230	166	166	217	219	143	143	218	218	184	184
GD11	163	163	230	230	166	166	0	0	143	143	218	218	184	189
GD12	163	163	230	230	166	166	217	217	143	143	218	220	184	184
GD13	163	163	230	230	166	166	217	221	129	129	215	217	184	184
GD14	163	163	230	230	166	166	217	220	148	148	218	218	184	184
GD15	163	163	230	230	166	166	217	217	143	148	218	218	184	184
GD16	163	163	230	230	166	166	216	218	143	143	218	218	184	184
MDa01	163	163	230	230	179	185	220	220	156	156	223	230	184	184
MDa02	163	163	230	230	179	185	220	220	162	162	223	223	184	184
MDa03	163	163	230	230	177	187	220	220	154	154	223	233	184	184
MDa04	163	163	229	229	165	185	218	218	154	162	230	233	184	184
MDa05	164	164	230	230	187	187	218	218	154	162	230	233	184	184
MDa06	164	164	230	230	177	185	220	220	162	162	223	231	184	184
MDa07	163	163	230	230	177	185	219	219	145	154	230	233	184	186
MDa08	163	163	230	230	177	185	219	219	145	145	223	223	186	186
MDa09	164	164	230	230	187	187	219	219	154	162	230	230	186	186
MDa10	163	163	230	230	169	185	216	219	145	154	223	230	184	184
MDa11	163	163	230	230	171	177	219	219	145	156	230	230	184	184
MDa12	163	163	230	230	179	185	219	219	145	154	230	230	184	184
MDa13	163	163	230	230	177	179	219	225	154	154	223	230	184	184
MDa14	163	163	230	230	179	179	219	219	145	154	223	230	184	184
MDa15	163	163	230	230	185	185	219	219	154	154	230	230	184	184
MDa16	163	163	230	230	165	185	219	219	154	162	230	233	184	184
MDa17	163	163	230	230	165	165	216	220	140	151	218	218	184	184
MDb01	164	164	230	230	163	163	217	221	129	141	219	219	184	184
MDb02	164	164	230	230	162	165	217	217	143	145	219	219	183	184
MDb03	164	164	230	230	165	165	221	221	143	148	217	217	184	184
MDb04	164	164	230	230	162	165	216	216	143	145	218	218	182	184
MDb05	164	164	230	230	165	165	216	234	142	147	218	218	182	184
MDb06	164	164	230	230	162	165	216	220	140	147	218	218	184	184
MDb07	163	163	230	230	165	166	216	216	138	145	218	218	184	184
MDb08	164	164	230	230	162	165	220	220	151	151	218	218	184	184
MDb09	164	164	230	230	165	165	220	220	147	151	218	218	184	184
MDb10	155	155	230	230	162	165	220	220	140	140	218	218	184	184
MDb11	164	164	228	230	162	165	216	220	151	151	215	215	184	184
MDb12	163	163	230	230	169	177	219	219	145	145	223	223	184	184
MDb13	163	163	230	230	165	169	216	222	145	147	218	218	184	184
MDb14	163	163	230	230	165	165	221	221	140	151	218	218	184	184
MDb15	163	163	230	230	169	183	219	219	145	145	223	223	184	184
MDb16	164	164	230	230	165	165	216	220	152	152	218	218	184	190
MDb17	164	164	230	230	162	166	216	220	142	147	216	218	184	184
MDb18	163	163	230	230	177	187	219	219	142	145	223	226	184	184
MDb19	163	163	230	230	166	184	216	220	138	151	215	215	184	184
LS01	163	163	230	230	165	165	223	223	141	141	225	227	184	184
LS02	163	171	230	230	165	165	217	217	141	141	219	237	184	184
LS03	163	163	230	230	165	165	217	217	134	152	221	231	184	184
LS04	163	163	230	230	165	165	216	216	140	140	221	231	184	184
LS05	163	163	230	230	165	165	216	216	140	140	219	221	184	184
LS06	163	171	230	230	165	167	216	222	140	140	227	227	184	184
LS07	171	171	230	230	165	165	216	216	140	140	225	225	184	184
LS08	163	163	230	230	165	165	216	216	140	140	221	225	184	184
LS09	0	0	230	230	161	161	233	233	140	140	218	218	184	205
LS10	163	171	230	230	165	165	222	222	140	140	219	225	184	184
LS11	163	163	230	230	165	165	216	220	140	140	225	225	184	184
LS12	161	171	230	230	165	165	216	222	140	140	225	227	184	184
LS13	163	171	230	230	165	165	216	216	140	140	219	237	184	184
LS14	163	171	230	230	165	168	222	228	140	140	219	221	184	184
LS15	163	163	230	230	165	165	216	228	140	140	221	225	184	184
LS16	163	163	230	230	165	165	216	228	140	140	219	227	184	184
LS17	163	171	230	230	165	167	216	216	140	140	219	227	184	184
LS18	163	163	230	230	165	165	216	216	140	140	225	227	184	184
LS19	163	163	230	230	165	165	222	222	140	140	218	218	184	184
LS20	163	171	230	230	165	165	216	222	140	140	225	225	184	184
NM01	163	163	230	230	165	167	208	217	141	141	221	227	184	184
NM02	163	171	230	230	162	167	219	219	141	141	227	227	184	184
NM03	163	163	230	230	165	167	219	219	141	141	221	227	184	184
NM04	164	171	230	230	162	167	218	218	140	140	227	246	184	184
NM05	163	171	230	230	165	165	216	218	140	140	225	246	184	184
NM06	171	171	230	230	162	167	216	218	140	140	227	229	184	184
NM07	163	163	230	230	165	167	218	228	140	140	221	227	184	184
NM08	164	171	230	230	162	167	218	228	140	140	227	246	184	184
NM09	163	163	230	230	165	167	218	228	140	140	221	227	184	184
NM10	163	163	230	230	165	167	218	228	140	140	221	227	184	184
NM11	163	163	230	230	165	167	218	228	140	140	221	227	184	184
NM12	164	171	230	230	165	165	216	228	140	140	221	225	184	184
NM13	163	171	230	230	165	167	218	228	140	140	225	227	184	184
NM14	163	163	230	230	169	177	219	219	149	149	230	230	184	184
NM15	163	171	230	230	165	167	218	228	140	140	225	227	184	184
NM16	163	171	230	230	165	167	220	228	140	140	225	227	184	184
NM17	163	163	230	230	165	167	218	228	140	140	221	227	184	184
NM18	164	171	230	230	165	165	216	228	140	140	221	225	184	184
NM19	163	163	230	230	169	177	219	219	149	149	230	230	184	184
NM20	163	163	230	230	169	177	219	219	149	149	230	230	184	184
SZ01	163	163	230	230	166	166	216	216	141	141	225	228	184	184
SZ02	163	163	230	230	166	166	216	216	141	141	217	223	184	184
SZ03	163	163	230	230	166	166	216	216	141	141	219	247	184	184
SZ04	163	163	230	230	166	167	216	216	141	141	217	223	184	184
SZ05	163	163	230	230	166	166	216	216	141	141	219	247	184	184
SZ06	163	163	230	230	166	166	216	219	141	141	219	223	184	184
SZ07	163	163	230	230	166	167	216	228	141	141	219	223	184	184
SZ08	163	163	230	230	166	167	216	216	141	141	217	223	184	184
SZ09	163	163	230	230	166	167	216	216	141	141	217	223	184	184
SZ10	163	163	230	230	166	166	216	216	141	141	223	223	184	184
SZ11	163	163	230	230	166	168	216	216	141	141	219	227	184	184
SZ12	163	163	230	230	166	166	216	216	141	141	217	223	184	184
SZ13	163	163	230	230	166	166	216	216	141	141	219	248	184	184
RKa01	163	163	230	230	165	167	217	217	141	141	225	230	184	184
RKa02	163	163	230	230	167	167	217	217	141	141	225	228	184	184
RKa03	163	163	230	230	165	167	219	219	141	141	217	230	184	184
RKa04	163	163	230	230	165	165	216	222	140	140	227	229	184	184
RKa05	163	163	230	230	163	163	216	218	140	140	217	246	183	183
RKa06	163	163	230	230	165	167	216	228	140	140	219	227	184	184
RKa07	163	163	230	230	165	167	218	218	140	140	217	229	184	184
RKa08	163	163	230	230	163	165	218	228	140	140	219	225	184	184
RKa09	163	163	230	230	167	167	216	228	140	140	225	227	184	184
RKa10	163	163	230	230	163	167	216	228	140	140	217	217	184	184
RKa11	163	163	230	230	165	167	218	228	140	140	227	227	184	184
RKa12	163	163	230	230	167	167	216	228	140	140	225	227	184	184
RKa13	163	163	230	230	163	165	218	228	140	140	219	225	184	184
RKa14	163	163	230	230	163	167	216	228	140	140	217	217	184	184
RKa15	163	163	230	230	165	167	219	219	140	140	227	227	184	184
RKa16	163	163	230	230	163	165	218	218	140	140	219	225	184	184
RKa17	163	163	230	230	165	165	222	228	140	140	225	246	181	184
ZD01	163	163	230	230	167	167	223	233	141	141	229	237	184	184
ZD02	163	163	230	230	167	167	216	216	141	141	238	239	184	184
ZD03	163	163	230	230	167	167	219	233	141	141	240	242	184	184
ZD04	163	163	230	230	167	167	216	228	141	141	229	241	184	184
ZD05	163	163	230	230	167	167	216	228	141	141	229	229	184	184
ZD06	163	163	230	230	167	167	216	228	141	141	237	239	184	184
ZD07	163	163	228	230	167	167	216	228	141	141	239	241	184	186
ZD08	163	163	230	230	167	167	216	228	141	141	237	239	184	184
ZD09	163	163	230	230	167	167	216	228	141	141	229	241	184	184
ZD10	163	163	230	230	167	167	219	228	141	141	229	241	184	184
ZD11	163	163	230	230	167	167	216	228	141	141	229	241	184	184
ZD12	163	163	230	230	167	167	216	228	141	141	237	239	184	184
ZD13	163	163	230	230	167	167	216	228	141	141	229	241	184	184
ZD14	163	163	230	230	167	167	216	228	141	141	237	239	184	184
GEa01	163	163	230	230	167	167	223	233	141	141	227	236	184	184
GEa02	163	163	230	230	181	181	211	220	152	152	235	237	154	154
GEa03	163	163	230	230	181	181	219	219	152	152	218	218	184	184
GEa04	163	163	230	230	181	181	219	219	152	152	218	218	184	184
GEa05	163	163	230	230	171	181	219	219	152	152	223	223	184	184
GEa06	163	163	230	230	166	167	216	216	141	141	227	229	184	184
GEa07	163	163	230	230	166	167	216	216	141	141	229	235	184	184
GEa08	163	163	230	230	171	181	219	219	152	152	223	223	184	184
GEa09	163	163	230	230	171	181	219	219	152	152	223	223	184	184
GEa10	163	163	230	230	167	167	216	216	141	141	229	229	184	184
GEa11	163	163	230	230	171	181	219	219	152	152	223	223	184	184
GEa12	163	163	230	230	166	167	216	216	141	141	227	229	184	184
GEa13	163	163	230	230	171	181	219	219	152	152	223	223	184	184
GEa14	163	163	230	230	171	181	219	219	152	152	223	223	184	184
GEa15	163	163	230	230	171	181	219	219	152	152	229	229	184	184
GEa16	163	163	230	230	167	167	216	233	141	152	221	227	184	184
RT01	163	163	230	230	167	183	219	219	152	152	233	233	184	184
RT02	163	163	230	230	165	165	235	235	141	141	237	239	184	184
RT03	163	163	230	230	165	167	217	229	141	141	237	242	184	184
RT04	163	163	230	230	169	169	219	219	152	152	233	233	184	184
RT05	163	163	230	230	169	183	219	219	152	152	233	233	184	184
RT06	163	163	230	230	169	183	219	219	152	152	233	233	184	184
RT07	163	163	230	230	169	183	219	219	152	152	233	233	184	184
RT08	163	163	230	230	169	183	219	219	152	152	233	233	184	184
RT09	163	163	230	230	169	183	219	219	152	152	233	233	184	184
RT10	163	163	230	230	169	183	219	219	150	164	230	230	184	184
RT11	163	163	230	230	169	183	219	219	152	152	232	232	184	184
RT12	163	163	230	230	169	183	219	219	150	152	232	232	184	184
RT13	163	163	230	230	169	183	219	219	152	152	233	233	184	184
RT14	163	163	230	230	169	183	219	219	152	152	233	233	184	184
RT15	163	163	230	230	166	168	216	228	0	0	237	241	184	184
RT16	163	163	230	230	166	167	216	216	141	141	219	239	184	184
RT17	163	163	230	230	169	183	219	219	152	152	233	233	184	184
RT18	163	163	230	230	169	183	219	219	152	152	233	233	184	190
RT19	163	163	230	230	167	167	216	228	152	152	239	239	184	184
RT20	163	163	230	230	169	183	219	219	152	152	233	233	184	184
GEb01	163	163	230	230	165	165	217	217	141	141	221	246	186	186
GEb02	163	163	230	230	167	167	217	229	141	141	221	239	184	184
GEb03	162	162	230	230	167	167	217	217	141	141	221	239	184	184
GEb04	163	163	230	230	167	167	217	229	141	141	221	239	184	184
GEb05	163	163	230	230	166	167	216	216	141	141	221	239	186	186
GEb06	163	163	230	230	167	167	216	216	141	141	221	239	184	184
GEb07	163	163	230	230	167	167	216	216	141	141	221	246	186	186
GEb08	163	163	230	230	166	167	216	228	141	141	229	246	185	186
GEb09	163	163	230	230	166	167	216	228	141	152	237	246	184	186
GEb10	163	163	230	230	167	167	216	228	141	141	221	239	184	184
GEb11	163	163	230	230	167	167	216	216	141	141	221	246	186	186
GEb12	163	163	230	230	166	166	216	216	141	141	229	235	185	185
GEb13	163	163	230	230	166	166	216	216	141	141	221	246	186	186
GEb14	163	163	230	230	166	167	216	216	141	152	237	246	184	186
GEb15	163	163	230	230	166	166	216	216	141	141	229	235	184	184
GZa01	0	0	230	230	161	183	237	237	154	154	214	218	184	184
GZa02	164	164	230	230	167	167	217	217	141	141	229	229	184	184
GZa03	162	162	230	230	179	187	235	239	158	158	218	218	154	184
GZa04	167	167	230	230	179	179	236	236	154	154	214	218	184	184
GZa05	163	163	230	230	179	187	232	237	154	156	214	218	184	184
GZa06	163	163	230	230	179	179	228	237	152	158	218	218	184	184
GZa07	163	163	230	230	167	167	216	216	141	141	221	227	186	186
GZa08	163	163	230	230	179	179	232	232	154	158	214	218	184	184
GZa09	163	163	230	230	179	187	234	236	158	158	218	218	184	184
GZa10	163	163	230	230	167	167	216	216	141	141	227	227	186	186
GZa11	163	163	230	230	179	179	230	232	154	158	218	218	184	184
GZa12	163	163	230	230	179	179	234	237	154	158	214	214	184	184
GZa13	163	163	230	230	179	179	234	237	154	156	214	218	184	184
GZa14	163	163	230	230	179	179	228	228	154	156	218	218	184	184
GZb01	163	171	230	230	165	165	217	223	141	141	225	225	184	184
GZb02	163	163	230	230	165	165	214	223	141	141	227	227	184	184
GZb03	163	163	230	230	167	167	222	222	0	0	218	228	184	184
GZb04	163	163	230	230	167	167	216	216	141	141	221	229	184	184
GZb05	163	163	230	230	167	167	216	216	141	141	221	229	184	184
GZb06	163	163	230	230	167	167	216	216	141	141	217	219	186	186
GZb07	163	163	230	230	166	168	216	216	141	141	221	221	184	186
GZb08	163	163	230	230	167	167	216	216	141	141	221	229	184	184
GZb09	163	163	230	230	167	167	219	219	141	141	221	221	184	184
GZb10	163	163	230	230	167	168	216	216	141	141	221	229	184	184
GZb11	163	163	228	230	166	167	216	216	141	141	215	229	184	184
GZb12	163	163	230	230	167	167	216	222	141	141	217	229	184	186
GZb13	163	163	228	230	167	167	216	216	141	141	219	229	184	186
GZb14	163	163	230	230	167	167	216	216	141	141	221	229	184	184
GZb15	163	163	230	230	166	167	222	222	141	141	229	229	184	184
GZb16	163	163	230	230	166	167	216	216	141	141	221	229	184	186
CQ01	163	163	230	230	167	167	216	216	141	141	221	229	184	184
CQ02	164	164	230	230	165	167	223	223	141	141	230	230	184	184
CQ03	163	163	230	230	165	167	233	233	141	141	219	229	184	184
CQ04	163	163	230	230	166	181	237	237	170	170	213	219	184	184
CQ05	163	163	230	230	179	179	233	237	152	156	219	219	184	184
CQ06	163	163	230	230	179	181	237	237	156	170	218	218	184	184
CQ07	163	163	230	230	166	179	237	237	152	170	219	219	184	184
CQ08	163	163	230	230	179	181	235	237	156	158	214	218	184	184
CQ09	163	163	230	230	179	181	235	237	152	170	219	219	184	184
CQ10	163	163	230	230	179	181	233	237	156	156	214	214	184	184
CQ11	163	163	230	230	166	179	237	237	145	145	214	219	0	0
CQ12	163	163	230	230	179	179	235	237	152	152	214	219	184	186
CQ13	163	163	230	230	179	179	235	237	152	156	219	219	184	186
RKb01	163	163	228	230	167	167	233	233	141	141	218	218	182	184
RKb02	163	163	230	230	166	166	216	216	141	141	225	225	184	184
RKb03	163	163	230	230	166	166	216	216	141	141	217	229	184	184
RKb04	163	163	230	230	166	167	216	216	141	141	219	221	184	184
RKb05	163	163	230	230	166	166	216	222	141	141	221	229	184	184
RKb06	163	163	230	230	166	166	216	216	141	141	227	231	184	184
RKb07	163	163	228	230	166	166	216	216	141	141	218	218	184	184
RKb08	163	163	230	230	166	166	216	216	141	141	227	229	184	184
RKb09	163	163	230	230	166	166	216	222	141	141	221	229	184	184
RKb10	163	163	230	230	166	166	222	222	141	141	225	227	184	184
RKb11	163	163	230	230	166	166	216	222	141	141	221	229	184	184
RKb12	163	163	230	230	166	166	216	222	141	141	221	229	184	184
RKb13	163	163	230	230	166	166	216	222	141	141	219	227	184	184
RKb14	163	163	230	230	166	166	222	222	141	141	225	225	184	184
CM01	163	163	228	228	163	165	217	217	141	141	219	219	184	184
CM02	163	163	228	228	163	165	217	217	141	141	219	219	184	184
CM03	166	166	230	230	166	166	222	222	141	141	221	221	184	184
CM04	172	172	230	230	165	167	216	222	141	141	227	229	184	184
CM05	163	172	230	230	166	166	216	222	141	141	225	225	184	184
CM06	163	163	230	230	166	166	216	216	141	141	227	231	184	184
CM07	163	172	230	230	166	166	216	222	141	141	225	229	184	184
CM08	172	172	230	230	166	166	220	220	141	141	227	227	184	184
CM09	163	172	230	230	166	166	216	216	141	141	225	225	184	184
CM10	163	172	230	230	166	166	222	222	141	141	221	225	184	184
CM11	163	172	230	230	166	166	216	216	141	141	219	229	184	184
CM12	172	172	230	230	166	166	222	222	141	141	225	227	184	184
CM13	163	163	230	230	166	166	222	222	141	141	221	227	184	184
CM14	163	163	230	230	165	165	220	222	141	141	221	227	184	184
